# Supplementary material for: Spatial Biomarker Deep Learning Model Predicts Response to PI3K Inhibition in Head and Neck Cancer
Source: Cancers (Basel). 2026 Jun 10;18(12):1887. doi: 10.3390/cancers18121887 (PMC13297585; doi:10.3390/cancers18121887)
Supplement: Supplementary file 1 [file cancers-18-01887-s001.zip]

Archive with 2 entries (2 files):
- Cancers_Buparlisib_digital_pathology_Supplemental Table S1.xlsx
- Cancers_Buparlisib_digital_pathology_Supplemental_Figures S1 S2 Table S2_AD.pdf
