# Supplementary material for: Spatial Biomarker Deep Learning Model Predicts Response to PI3K Inhibition in Head and Neck Cancer
Source: Cancers (Basel). 2026 Jun 10;18(12):1887. doi: 10.3390/cancers18121887 (PMC13297585; doi:10.3390/cancers18121887)
Supplement: Supplementary file 1 [file cancers-18-01887-s001.zip › Cancers_Buparlisib_digital_pathology_Supplemental Table S1.xlsx]

## Sheet: h&n holistic review
Supplemental table S1. Quality control criteria of baseline FFPE tumor slides for whole‑slide imaging
Name	Original filename	Usable	Comments	Patient ID	Included in results?
5e6d41c0-758d-4ce9-ae43-3427abbda093	S-140131-000592023-02-21_11_44_02.tif	No	Blood smear; no evaluable tumor tissue	3000001	No (not usable)
6aebb87f-3989-4ace-bc57-57982ec8d674	S-140530-003882023-02-21_11_24_12.tif	No	Benign histology; no malignant features identified	3400006	No (not usable)
1c080c85-10d2-4ed7-af18-24e92379ffd4	S-131102-001482023-02-21_11_47_45.tif	No	Slide of insufficient quality for evaluation (artifacts/technical limitations)	3401001	No (not usable)
c0bd163c-2148-4dfc-a064-b7bd8912c4b3	S-140714-000302023-02-22_08_37_16.tif	No	Predominantly necrotic tissue; no viable tumor identifiable	3402004	No (not usable)
7e5c22b5-1120-4af1-b11c-e46852998383	S-141219-002212023-02-21_18_26_54.tif	No	Benign histology; absence of malignant features	3402006	No (not usable)
e389eacf-4f6a-4b9f-8ff7-f4d771346c50	S-140731-001542023-02-21_11_44_55.tif	No	Very low cellularity (~20 cells); non-evaluable	4600001	No (not usable)
ab4b5fa5-816e-4baf-ab92-60ad50b60fa7	S-150403-002712023-02-22_07_42_43.tif	No	Suboptimal slide quality	5007001	No (not usable)
e2704853-52dc-409c-8cb6-7c53e4121802	S-150402-001752023-02-21_16_18_37.tif	No	Marked artifacts; staining not consistent with H&E	6000005	No (not usable)
f6ab5e26-938b-4af5-9bbe-a5374d8c9da6	S-150404-001312023-02-21_18_50_36.tif	No	Benign histology; no malignant elements detected	6002004	No (not usable)
e0bc5c12-4121-48cb-9339-4a8774ab5561	S-140609-000952023-02-21_12_50_54.tif	No	Poor technical quality; non-evaluable	6403003	No (not usable)
ebc3466a-2d2f-4209-8958-d63fe261d519	S-131206-001672023-02-21_11_15_59.tif	No	Benign histologic appearance; no evidence of malignancy	6800001	No (not usable)
bd15a8fe-33d3-4e97-b227-107f45e3ff62	S-140320-001132023-02-21_17_50_35.tif	No	Focal severe epithelial dysplasia; no definitive architectural evidence of invasion	6801007	No (not usable)
9d9d4f42-a32d-4bcf-9749-abe8afe5bbc1	S-140213-000922023-02-21_11_06_54.tif	No	No unequivocal invasive carcinoma identifiable; non-evaluable	7004001	No (not usable)
555d63df-5917-4b44-94de-94c52c0b3364	S-150223-000762023-02-21_15_56_22.tif	No	Slide quality insufficient for reliable assessment	8206003	No (not usable)
bc609978-a699-4922-a8fe-f405d012df19	Ã®EÃ2023-02-21_09_17_45.tif	No	Immunohistochemistry slide; not suitable for H&E-based analysis	23001342	No (not usable)
c8c0d595-0296-47c6-8314-7561719dfa70	Ã®EÃ2023-02-21_09_26_18.tif	No	Non–H&E stain; excluded from analysis	23001342	No (not usable)
Abbreviations: H&E: hematoxylin and eosin
